# Supplementary material for: Molecular Characterization, Expression Responses and Antipathogenic Bacterial Function of Interleukin-1β (IL-1β) in Asian Seabass (Lates calcarifer Bloch, 1790)
Source: Biomolecules. 2025 Dec 26;16(1):46. doi: 10.3390/biom16010046 (PMC12838536; doi:10.3390/biom16010046)
Supplement: Supplementary file 1 [file biomolecules-16-00046-s001.zip]

Archive with 1 entries (1 files):
- biomolecules-3998479-supplementary.pptx
